# Supplementary material for: Virtual Free-Radical Polymerization of Vinyl Monomers in View of Digital Twins
Source: Polymers (Basel). 2023 Jul 10;15(14):2999. doi: 10.3390/polym15142999 (PMC10383948; doi:10.3390/polym15142999)
Supplement: Supplementary file 1 [file polymers-15-02999-s001.zip]

Archive with 1 entries (1 files):
- polymers-2441152-supplementary.pdf
